# Supplementary material for: Weight Perception and Lifestyle Awareness in Children and Adolescents: Insights from a Cross-Sectional Study
Source: Nutrients. 2026 Mar 24;18(7):1017. doi: 10.3390/nu18071017 (PMC13074309; doi:10.3390/nu18071017)
Supplement: Supplementary file 1 [file nutrients-18-01017-s001.zip]

Archive with 1 entries (1 files):
- nutrients-4168304-supplementary.pdf
